# Supplementary material for: Use of Quadruple Therapy in the Management of Hypertension: A Systematic Review of Randomized Controlled Trials
Source: Medicina (Kaunas). 2025 Apr 21;61(4):764. doi: 10.3390/medicina61040764 (PMC12028849; doi:10.3390/medicina61040764)
Supplement: Supplementary file 1 [file medicina-61-00764-s001.zip]

Archive with 1 entries (1 files):
- medicina-3511839-supplementary.pdf
